# Supplementary material for: Analysis of development and evolution rules of civil aviation in China based on life cycle theory
Source: PLoS One. 2019 Feb 20;14(2):e0212338. doi: 10.1371/journal.pone.0212338 (PMC6382164; doi:10.1371/journal.pone.0212338)
Supplement: S1 File — (XLSX) [file pone.0212338.s001.xlsx]

## Sheet: Analytical indicators of CAAC T
year	total transport turnover (100 million tons kilometers)	Passenger traffic volume (10000 passengers)	Passenger turnover (10000 passenger-kilometer)	cargo and postal traffic (tons)	cargo turnover （10,000 tons of kilometers）	Number of routes	Route mileage (km) unduplicated	Number of Aircraft（frames）	Transport aircraft（frames）	Number of city connections(pieces)
1950	0.0157	1.04	978	767	82	12	11369	30	30	7
1951	0.0349	2.39	2261	1670	168	11	11249	59	59	9
1952	0.0435	2.2	2409	2047	243	10	13123	45	45	12
1953	0.0712	2.8	3322	3608	447	13	13950	47	47	9
1954	0.0969	4.2	5017	4734	560	11	15243	54	49	23
1955	0.1012	4.9	5685	4711	514	17	15511	63	57	17
1956	0.1733	8.8	10352	7925	826	22	19082	86	80	23
1957	0.1534	6.9	7987	7976	825	27	26445	118	84	36
1958	0.229	12.4	11881	15099	1331	58	32995	142	79	55
1959	0.3393	16	14264	25659	2233	24	37169	247	88	25
1960	0.4045	20.7	16188	31788	2649	17	38060	347	87	27
1961	0.3586	20.2	13805	29255	2398	40	39077	357	77	41
1962	0.2561	16.9	11724	18469	1544	58	35330	357	74	35
1963	0.2935	17.6	14011	20700	1720	56	35766	362	79	66
1964	0.3672	23.6	19948	22458	1957	52	38502	365	82	45
1965	0.4662	27.2	24835	27136	2510	57	39436	355	82	50
1966	0.4965	26.3	21889	33261	3237	52	39436	380	84	48
1967	0.5568	30.6	24357	38511	3802	72	44477	376	93	67
1968	0.4664	25	20657	30383	3167	76	40071	396	92	69
1969	0.4528	21.6	17132	32745	3275	73	39928	416	92	63
1970	0.4822	21.7	17924	36891	3520	71	40642	423	93	65
1971	0.5373	33.6	29520	33171	3206	82	42079	429	99	70
1972	0.6089	46.5	41918	29633	2944	84	42503	441	104	72
1973	0.7228	60	57257	28149	3004	89	45355	461	121	73
1974	1.1062	94.2	93191	35307	4180	100	81346	481	139	75
1975	1.7181	139	153854	46556	6016	135	84166	485	143	80
1976	1.8681	146.3	157441	53179	7255	131	97818	494	144	80
1977	2.0801	164.6	183449	53019	7592	144	132099	511	151	81
1978	2.9866	230.9	279191	63816	9705	162	148941	508	144	79
1979	3.7536	298	349927	79873	12341	174	159971	510	138	78
1980	4.2935	343.1	395552	88866	14060	180	195252	462	140	75
1981	5.3583	401.3	501602	94206	16966	197	218241	464	144	79
1982	6.3249	445.2	595053	101675	19810	199	232734	449	132	75
1983	6.5903	391.5	589633	115926	22860	197	229115	419	89	75
1984	9.2249	554.2	831576	150439	31086	214	260207	455	94	74
1985	12.7102	746.8	1157163	195059	41513	267	277217	467	127	82
1986	15.4801	996.4	1460028	224341	47627	287	323125	491	161	83
1987	20.2833	1310	1887301	298758	65236	323	389097	473	164	83
1988	23.1212	1442.5	2164814	327237	73184	363	373824	484	170	86
1989	20.5602	1283.1	1866586	309698	69341	378	471862	510	191	87
1990	24.995	1659.6	2304797	369722	81825	437	506762	503	204	94
1991	32.0663	2178.1	3013185	451985	100954	452	559127	499	221	96
1992	42.8456	2886.4	4061204	575269	134240	563	836642	658	315	109
1993	51.182	3383.2	4776045	693935	166139	647	960779	767	373	113
1994	58.4122	4039.4	5515802	829434	185766	727	1045592	798	406	121
1995	71.4385	5117.1	6813036	1011145	222981	797	1128961	852	416	133
1996	80.6078	5555.4	7478419	1149715	249325	876	1166521	891	443	134
1997	86.6771	5629.7	7735168	1246589	291024	967	1424951	915	485	135
1998	92.9736	5754.8	8002444	1400555	334505	1122	1505811	953	523	135
1999	106.113	6093.8	8572818	1704296	423427	1115	1522221	949	510	132
2000	122.501	6721.7	9705437	1967123	502683	1165	1502887	982	527	126
2001	141.192	7524.3	10913539	1709814	437150	1143	1553596	1031	566	130
2002	164.927	8594.2	12687022	2020620	515515	1176	1637708	1095	602	130
2003	170.795	8759.2	12631853	2190416	578976	1155	1749545	1160	664	125
2004	230.999	12122.9	17822791	2767001	718036	1279	2049394	1245	754	132
2005	261.272	13827	20449288	3067168	788954	1257	1998501	1386	863	133
2006	305.798	15967.8	23706600	3494320	942753	1336	2113505	1651	998	140
2007	365.299	18576.2	27917258	4018485	1163867	1506	2342961	1847	1134	146
2008	376.765	19251.1	28827993	4076376	1196023	1532	2461840	2038	1259	150
2009	427.073	23051.6	33752354	4455347	1262307	1592	2345085	2234	1417	163
2010	538.449	26769.1	40389960	5630371	1788982	1880	2765147	2491	1597	172
2011	577.443	29317	45369629	5574779	1739131	2290	3490571	2964	1810	175
2012	610.3	31936	50257366	5450342	1638894	2457	3280114	3392	2050	178
2013	671.7	35397	56567596	5612526	1702918	2876	4106000	3827	2173	188
2014	748.1	39195	63341903	5940988	1877715	3142	4637214	4168	2370	198
2015	851.65	43618	72825500	6293000	2080700	3326	5317000	4554	2650	204
2016	962.51	48796	83781300	6680000	2224500	3794	6348000	5046	2950	214
2017	1083.1	55156.8	95128000	7058000	2435000	3872	7300000	6037	3261	224

## Sheet: results of correlation analysis
	1950-1959	1960-1969	1970-1979	1980-1989	1990-1999	2000-2009	2010-2017
V1-V2	0.991776	0.919616	0.997442	0.995795	0.981646	0.997965	0.997714
V1-V3	0.978281	0.864716	0.998907	0.999484	0.989903	0.999127	0.998651
V1-V4	0.97889	0.896024	0.975038	0.997943	0.993455	0.993181	0.973983
V1-V5	0.988688	0.940792	0.991875	0.997733	0.980622	0.991219	0.951032
V1-V6	↓0.6328482	↓0.3274516	0.974143	0.980963	0.987379	0.974825	0.962984
V1-V7	0.952743	0.906478	0.968131	0.933047	0.97871	0.96544	0.995226
V1-V8	0.956654	↓0.459276	0.866616	↓0.723132	0.953429	0.986989	0.9852
V1-V9	0.855348	↓0.8100055	↓0.716049	↓0.7032057	0.963878	0.992289	0.991557
V1-V10	↓0.6662537	↓0.4198435	↓0.7207806	0.896019	0.931943	0.941912	0.992567
V2-V3	0.983477	0.96421	0.998695	0.997072	0.998376	0.999588	0.999635
V2-V4	0.970418	↓0.7028527	0.960341	0.992949	0.956546	0.990507	0.957441
V2-V5	0.973879	↓0.7626606	0.98266	0.990754	0.926489	0.985618	0.929577
V2-V6	↓0.6975862	↓0.360934	0.978617	0.977192	0.961614	0.972584	0.9748
V2-V7	0.953659	0.877346	0.967831	0.931899	0.963889	0.951928	0.993418
V2-V8	0.945465	↓0.2528671	0.889611	0.747314	0.973126	0.986938	0.993682
V2-V9	0.861127	↓0.6267461	↓0.7493215	↓↓0.7515981	0.96793	0.993451	0.996803
V2-V10	↓0.7056675	↓0.3871216	↓0.7522698	0.900982	0.98083	0.953259	0.995382
V3-V4	0.920624	↓0.5703034	0.964078	0.995791	0.968465	0.992311	0.961036
V3-V5	0.936872	↓0.6523528	0.984873	0.99513	0.943589	0.988282	0.933705
V3-V6	↓0.7027663	↓0.3502364	0.976062	0.977346	0.972749	0.974179	0.973307
V3-V7	0.926268	↓0.7490294	0.966857	0.925308	0.974986	0.957111	0.994203
V3-V8	0.893247	↓0.2263442	0.874454	↓0.7231356	0.975438	0.986607	0.991375
V3-V9	0.901033	↓0.5826359	↓0.7273412	↓0.709292	0.975001	0.99263	0.99664
V3-V10	↓0.7409426	↓0.3896325	↓0.7316502	0.895942	0.972487	0.949299	0.994042
V4-V5	0.996337	0.962313	0.994217	0.999333	0.995005	0.99573	0.995478
V4-V6	↓0.5875585	↓0.1143593	0.931546	0.984091	0.982721	0.970835	0.889934
V4-V7	0.947661	0.86948	0.934591	0.945269	0.962072	0.966801	0.968617
V4-V8	0.981565	↓0.4227193	↓0.7818662	↓0.7269827	0.920241	0.977348	0.925726
V4-V9	↓0.7736398	↓0.7901685	↓0.616962	↓0.7029024	0.937041	0.98341	0.937347
V4-V10	↓0.5917432	↓0.272285	↓0.6252523	0.894128	0.888857	0.918125	0.955772
V5-V6	↓0.5802283	↓0.353428	0.958082	0.985483	0.973755	0.983064	0.847515
V5-V7	0.948063	0.889205	0.960753	0.948007	0.953286	0.966518	0.944459
V5-V8	0.974961	↓0.6018162	0.833801	↓0.7190058	0.895439	0.984471	0.892261
V5-V9	↓0.7939454	0.867698	↓0.6743124	↓0.6921363	0.919728	0.985976	0.904721
V5-V10	↓0.6043798	↓0.4502911	↓0.6807476	0.891838	0.847718	0.925695	0.9282
V6-V7	↓0.7581017	↓0.3862948	0.966571	0.965869	0.984916	0.937428	0.966608
V6-V8	↓0.5509227	↓0.7292818	0.927848	↓0.7911453	0.948019	0.979084	0.973724
V6-V9	↓0.6321651	↓0.4026441	↓0.8229022	↓0.7696348	0.968607	0.976682	0.980872
V6-V10	0.929848	↓0.8333241	↓0.8466412	0.938404	0.915377	0.959507	0.979215
V7-V8	0.946809	↓0.4077428	0.920662	↓0.7767195	0.97245	0.9338	0.982968
V7-V9	↓0.8361141	↓0.7583565	↓0.7936937	↓0.7467797	0.98983	0.943381	0.985799
V7-V10	↓0.7840976	↓0.4546845	↓0.7694287	0.869735	0.936833	↓0.8456327	0.989899
V8-V9	↓0.8186285	↓0.671981	0.960419	0.893244	0.992486	0.997931	0.994251
V8-V10	↓0.5695367	↓0.6761974	0.927056	↓0.8374298	0.976259	0.965638	0.98538
V9-V10	↓0.7048356	↓0.5479263	0.952136	↓0.8433377	0.958774	0.961422	0.988633

## Sheet: Non-dimensional processing scor
year	total transport turnover	Number of routes	Number of aircraft	Number of Transport aircraft	Number of city connections
1950	-0.5428	-0.7308	-0.7792	-0.651	-1.6259
1951	-0.5427	-0.7319	-0.7563	-0.6129	-1.5886
1952	-0.5427	-0.7329	-0.7673	-0.6313	-1.5327
1953	-0.5426	-0.7298	-0.7658	-0.6287	-1.5886
1954	-0.5425	-0.7319	-0.7602	-0.626	-1.3277
1955	-0.5425	-0.7257	-0.7531	-0.6155	-1.4396
1956	-0.5422	-0.7205	-0.7349	-0.5853	-1.3277
1957	-0.5423	-0.7154	-0.7095	-0.58	-1.0855
1958	-0.542	-0.6834	-0.6905	-0.5866	-0.7314
1959	-0.5416	-0.7185	-0.6074	-0.5747	-1.2905
1960	-0.5413	-0.7257	-0.5282	-0.5761	-1.2532
1961	-0.5415	-0.702	-0.5203	-0.5892	-0.9923
1962	-0.5419	-0.6834	-0.5203	-0.5932	-1.1041
1963	-0.5417	-0.6855	-0.5163	-0.5866	-0.5264
1964	-0.5414	-0.6896	-0.5139	-0.5826	-0.9178
1965	-0.5411	-0.6844	-0.5219	-0.5826	-0.8246
1966	-0.5409	-0.6896	-0.5021	-0.58	-0.8619
1967	-0.5407	-0.669	-0.5052	-0.5682	-0.5078
1968	-0.5411	-0.6649	-0.4894	-0.5695	-0.4705
1969	-0.5411	-0.668	-0.4736	-0.5695	-0.5823
1970	-0.541	-0.67	-0.468	-0.5682	-0.5451
1971	-0.5408	-0.6587	-0.4633	-0.5603	-0.4519
1972	-0.5405	-0.6566	-0.4538	-0.5537	-0.4146
1973	-0.54	-0.6515	-0.4379	-0.5313	-0.396
1974	-0.5385	-0.6401	-0.4221	-0.5076	-0.3587
1975	-0.5361	-0.604	-0.4189	-0.5024	-0.2655
1976	-0.5356	-0.6081	-0.4118	-0.5011	-0.2655
1977	-0.5347	-0.5947	-0.3983	-0.4918	-0.2469
1978	-0.5312	-0.5762	-0.4007	-0.5011	-0.2842
1979	-0.5281	-0.5638	-0.3991	-0.509	-0.3028
1980	-0.526	-0.5576	-0.4371	-0.5063	-0.3587
1981	-0.5218	-0.5401	-0.4355	-0.5011	-0.2842
1982	-0.5181	-0.538	-0.4474	-0.5168	-0.3587
1983	-0.517	-0.5401	-0.4712	-0.5734	-0.3587
1984	-0.5067	-0.5226	-0.4427	-0.5668	-0.3774
1985	-0.493	-0.4679	-0.4332	-0.5234	-0.2283
1986	-0.4821	-0.4473	-0.4142	-0.4787	-0.2096
1987	-0.4632	-0.4102	-0.4284	-0.4747	-0.2096
1988	-0.4521	-0.3689	-0.4197	-0.4668	-0.1537
1989	-0.4622	-0.3535	-0.3991	-0.4392	-0.1351
1990	-0.4447	-0.2926	-0.4047	-0.4221	-0.0047
1991	-0.417	-0.2772	-0.4078	-0.3998	0.0326
1992	-0.3747	-0.1627	-0.2819	-0.2761	0.2749
1993	-0.3419	-0.0761	-0.1956	-0.1998	0.3494
1994	-0.3135	0.0064	-0.171	-0.1564	0.4985
1995	-0.2624	0.0785	-0.1283	-0.1432	0.7221
1996	-0.2264	0.16	-0.0974	-0.1077	0.7407
1997	-0.2026	0.2538	-0.0784	-0.0524	0.7594
1998	-0.1778	0.4136	-0.0483	-0.0024	0.7594
1999	-0.1263	0.4064	-0.0515	-0.0195	0.7035
2000	-0.0619	0.458	-0.0253	0.0028	0.5917
2001	0.0115	0.4353	0.0135	0.0542	0.6662
2002	0.1047	0.4693	0.0641	0.1015	0.6662
2003	0.1277	0.4477	0.1156	0.1831	0.573
2004	0.3641	0.5755	0.1829	0.3015	0.7035
2005	0.4829	0.5528	0.2946	0.4449	0.7221
2006	0.6578	0.6343	0.5044	0.6225	0.8526
2007	0.8914	0.8096	0.6596	0.8015	0.9644
2008	0.9364	0.8364	0.8109	0.9659	1.0389
2009	1.1339	0.8982	0.9661	1.1738	1.2812
2010	1.5712	1.1952	1.1696	1.4106	1.4489
2011	1.7243	1.6179	1.5442	1.6908	1.5048
2012	1.8533	1.7901	1.8831	2.0066	1.5607
2013	2.0944	2.2221	2.2276	2.1684	1.747
2014	2.3944	2.4964	2.4976	2.4276	1.9334
2015	2.8009	2.6861	2.8033	2.796	2.0452
2016	3.2362	3.1687	3.1929	3.1907	2.2315
2017	3.7097	3.2491	3.9777	3.5999	2.4179

## Sheet: Log Function Velocity Growth Da
Growth data corresponding to Log function
	year	NO.()	Log function value	Velocity function v	The first derivative of V	The second derivative of V
First Life Cycle	1950	1	0.08298	0.01242	0.00188	0.0006425
	1951	2	0.0954	0.0143	0.00252	0.0003925
	1952	3	0.11158	0.01747	0.00267	-0.00036
	1953	4	0.13033	0.01963	0.0018	-0.00075625
	1954	5	0.15084	0.02107	0.00115	-0.0005825
	1955	6	0.17247	0.02193	0.0006375	-0.0004575
	1956	7	0.19471	0.02234	0.0002375	-0.000355
	1957	8	0.21716	0.02241	-7.25e-05	-0.000275
	1958	9	0.23953	0.0222	-0.0003125	-0.00020875
	1959	10	0.26156	0.02179	-0.00049	-0.00015375
	1960	11	0.2831	0.02122	-0.00062	-0.00011
	1961	12	0.304	0.02054	-0.00071	-7.5e-05
	1962	13	0.32419	0.0198	-0.00077	-4.75e-05
	1963	14	0.3436	0.01901	-0.000805	-2.5e-05
	1964	15	0.3622	0.01819	-0.00082	-7.5e-06
	1965	16	0.37998	0.01736	-0.00082	6.25e-06
	1966	17	0.39693	0.01655	-0.0008075	1.375e-05
	1967	18	0.41308	0.01575	-0.0007925	1.875e-05
	1968	19	0.42843	0.01497	-0.00077	2.75e-05
	1969	20	0.44301	0.01421	-0.0007375	3.25e-05
	1970	21	0.45685	0.01349	-0.000705	3.25e-05
	1971	22	0.46999	0.0128	-0.0006725	3.25e-05
	1972	23	0.48245	0.01214	-0.00064	3.125e-05
	1973	24	0.49428	0.01152	-0.00061	3.125e-05
	1974	25	0.50549	0.01092	-0.0005775	3.25e-05
	1975	26	0.51613	0.01037	-0.000545	3.25e-05
	1976	27	0.52622	0.00984	-0.0005125	3.125e-05
	1977	28	0.5358	0.00934	-0.0004825	2.625e-05
	1978	29	0.5449	0.00887	-0.00046	2.5e-05
	1979	30	0.55354	0.00842	-0.0004325	7.75e-05
	1980	31	0.56174	0.008	-0.000305	0.00011875
	1981	32	0.56955	0.00781	-0.000195	0.00011
Second Life Cycle	1982	33	0.54035	0.00358	0.00108	0.000815
	1983	34	0.54393	0.00466	0.0019	0.00115
	1984	35	0.54968	0.00738	0.00338	0.00151
	1985	36	0.55869	0.01142	0.00491	0.00173
	1986	37	0.57251	0.0172	0.00683	0.00203
	1987	38	0.59309	0.02508	0.00898	0.00205
	1988	39	0.62267	0.03515	0.01093	0.00149
	1989	40	0.6634	0.04694	0.01197	0.00016875
	1990	41	0.71655	0.05908	0.01127	-0.0018
	1991	42	0.78157	0.06948	0.00836	-0.00387
	1992	43	0.8555	0.0758	0.00353	-0.0052
	1993	44	0.93317	0.07653	-0.00205	-0.0052
	1994	45	1.00857	0.07171	-0.00687	-0.00392
	1995	46	1.07658	0.0628	-0.00988	-0.002
	1996	47	1.13416	0.05194	-0.01086	-0.00019625
	1997	48	1.18047	0.04107	-0.01027	0.00102
	1998	49	1.21631	0.0314	-0.00882	0.00159
	1999	50	1.24327	0.02343	-0.00709	0.00169
	2000	51	1.26318	0.01723	-0.00545	0.00151
	2001	52	1.27772	0.01254	-0.00407	0.00149
	2002	53	1.28826	0.00908	-0.00246	0.00131
	2003	54	1.29587	0.00761	-0.00146	0.001
Third Life Cycle	2004	55	1.42591	0.116	0.00677	0.00366
	2005	56	1.54191	0.12277	0.01043	0.00394
	2006	57	1.67146	0.13687	0.01465	0.00266
	2007	58	1.81565	0.15207	0.01576	0.00112
	2008	59	1.97559	0.16839	0.01688	0.00111
	2009	60	2.15242	0.18582	0.01797	0.00108
	2010	61	2.34723	0.20433	0.01904	0.00104
	2011	62	2.56109	0.22389	0.02005	0.00097625
	2012	63	2.79502	0.24444	0.02099	0.000885
	2013	64	3.04997	0.26587	0.02182	0.00077
	2014	65	3.32677	0.28808	0.02253	0.00063375
	2015	66	3.62614	0.31094	0.02309	-0.00249
	2016	67	3.94864	0.33427	0.01755	-0.00566
	2017	68	4.29467	0.34603	0.01176	-0.00578
	2018	69
	2019	70
	2020	71			0
	2021	72
	2022	73
	2023	74
	2024	75
	2025	76				0
	2026	77
	2027	78
	2028
		Note:	Yellow data represents known zeros and red represents expected zeros.

## Sheet: Table 5
Life cycle	Model	Goodness of fit	Minimum residual	Maximum residual
1950—1981	logistic	0.94513	-0.05013	0.000287661
	Richard	0.94541	-0.05017	0.11261
	Weibull	0.94555	-0.05011	0.11162
	Gompertz	0.94729	-0.05016	0.11256
1982—2003	logistic	0.99314	-0.0514	0.03375
	Richard	0.98039	-0.08443	0.07474
	Weibull	0.95212	-0.09705	0.09949
	Gompertz	0.96019	-0.10316	0.09032
2004—2017	logistic	0.99868	-0.04586	0.05114
	Richard	0.99857	-0.05404	0.04521
	Weibull	-0.3	×	×
	Gompertz	0.99841	-0.05836	0.06155
Note: "×" represents the divergence of fit.
